# Supplementary material for: Inflammation-Related Genes Are Differentially Expressed in Lipopolysaccharide-Stimulated Peripheral Blood Mononuclear Cells after 3 Months of Resistance Training in Older Women
Source: Cells. 2024 Aug 25;13(17):1416. doi: 10.3390/cells13171416 (PMC11394400; doi:10.3390/cells13171416)
Supplement: Supplementary file 1 [file cells-13-01416-s001.zip]

Archive with 4 entries (4 files):
- SALIMANS_LPS-RNAseq_Cells_Supplementary Figure S1.pdf
- SALIMANS_LPS-RNAseq_Cells_Supplementary Table S1.pdf
- SALIMANS_LPS-RNAseq_Cells_Supplementary Table S2.pdf
- SALIMANS_LPS-RNAseq_Cells_Supplementary Table S3.pdf
